# Supplementary material for: Effects of Drug Physicochemical Properties on In-Situ Forming Implant Polymer Degradation and Drug Release Kinetics
Source: Pharmaceutics. 2022 Jun 1;14(6):1188. doi: 10.3390/pharmaceutics14061188 (PMC9228340; doi:10.3390/pharmaceutics14061188)
Supplement: Supplementary file 1 [file pharmaceutics-14-01188-s001.zip]

Archive with 1 entries (1 files):
- pharmaceutics-1722294-supplementary.pdf
